# Supplementary material for: Novel Substrates for Kinases Involved in the Biosynthesis of Inositol Pyrophosphates and Their Enhancement of ATPase Activity of a Kinase
Source: Molecules. 2021 Jun 11;26(12):3601. doi: 10.3390/molecules26123601 (PMC8231259; doi:10.3390/molecules26123601)
Supplement: Supplementary file 1 [file molecules-26-03601-s001.zip]

Archive with 1 entries (1 files):
- molecules-1230488-supplementary.pdf
